# Supplementary material for: Analysis of Schistosoma mansoni Extracellular Vesicles Surface Glycans Reveals Potential Immune Evasion Mechanism and New Insights on Their Origins of Biogenesis
Source: Pathogens. 2021 Oct 29;10(11):1401. doi: 10.3390/pathogens10111401 (PMC8617790; doi:10.3390/pathogens10111401)
Supplement: Supplementary file 1 [file pathogens-10-01401-s001.zip]

Archive with 1 entries (1 files):
- pathogens-1422273-supplementary.pdf
